# Supplementary material for: Validation of the Italian Multidimensional Psychological Flexibility Inventory Short Form (MPFI-24)
Source: Behav Sci (Basel). 2026 Mar 29;16(4):510. doi: 10.3390/bs16040510 (PMC13112982; doi:10.3390/bs16040510)
Supplement: Supplementary file 1 [file behavsci-16-00510-s001.zip]

Archive with 1 entries (1 files):
- behavsci-4177655-supplementary.pdf
